# Supplementary material for: The Healing Capability of Clove Flower Extract (CFE) in Streptozotocin-Induced (STZ-Induced) Diabetic Rat Wounds Infected with Multidrug Resistant Bacteria
Source: Molecules. 2022 Mar 31;27(7):2270. doi: 10.3390/molecules27072270 (PMC9000752; doi:10.3390/molecules27072270)
Supplement: Supplementary file 1 [file molecules-27-02270-s001.zip]

Archive with 1 entries (1 files):
- molecules-1644578-supplementary.pdf
